# Supplementary material for: Recycled or Bio-Based Solvents for the Synthesis of ZnO Nanoparticles: Characterization and Validation in Organic Solar Cells
Source: Materials (Basel). 2024 Mar 14;17(6):1332. doi: 10.3390/ma17061332 (PMC10971963; doi:10.3390/ma17061332)
Supplement: Supplementary file 1 [file materials-17-01332-s001.zip]

Archive with 1 entries (1 files):
- materials-2893935-supplementary.pdf
